# Supplementary material for: Facilitation or disengagement? Attention bias in facial affect processing after short-term violent video game exposure
Source: PLoS One. 2017 Mar 1;12(3):e0172940. doi: 10.1371/journal.pone.0172940 (PMC5332106; doi:10.1371/journal.pone.0172940)
Supplement: S1 File — (XLS) [file pone.0172940.s001.xls]

## Sheet: TaskA_Behavior_ERP
SubjectID	Sex	Age	Gametype	A_ACC	H_ACC	N_ACC	A_RT	H_RT	N_RT	ConA	ConH	IspA	IspH	N2pcA	N2pcH
1	1	19	1	0.965	0.985	0.84	666.35	643.325	647.91	0.4924	0.1205	3.04025	2.46215	-2.54785	-2.34165
2	1	23	1	0.93	0.945	0.97	356.08	335.4	369	2.4612	2.16935	3.1581	2.4943	-0.6969	-0.32495
3	1	21	1	0.865	0.815	0.71	427.855	453.515	482.35	1.94145	1.08495	1.4885	1.55805	0.45295	-0.4731
4	1	23	2	0.96	0.99	0.99	606.795	599.805	668.5	-3.0736	-4.0881	-2.5313	-2.43255	-0.5423	-1.65555
5	1	23	2	0.865	0.95	0.82	503.35	488.075	625.34	2.02585	2.50295	2.99015	4.313	-0.9643	-1.81005
6	1	18	2	0.95	0.91	0.78	291.785	296.945	340.11	1.98105	-0.03335	2.1166	0.88545	-0.13555	-0.9188
7	1	21	1	0.95	0.985	0.73	307.385	292.52	346.71	-6.0111	-6.6151	-4.82005	-6.5095	-1.19105	-0.1056
8	1	20	2	0.775	0.875	0.82	506.3	493.25	607.1	-10.2902	-7.31565	-6.3961	-4.9302	-3.8941	-2.38545
9	1	24	1	0.71	0.91	0.72	368.29	433.585	486.3	2.67215	3.0052	3.3044	3.7987	-0.63225	-0.7935
10	1	23	2	0.97	0.94	0.91	530.115	516.725	664.61	0.69335	0.1168	0.74805	0.3482	-0.0547	-0.2314
11	1	22	2	0.84	0.925	0.91	345.47	350.975	349.73	1.11505	0.79495	1.8208	1.2563	-0.70575	-0.46135
13	1	24	1	0.89	0.935	0.94	474.04	451.345	553.55	5.2467	2.7835	6.41175	4.06125	-1.16505	-1.27775
14	1	20	1	0.985	0.985	0.95	390.49	357.885	528.83	1.14015	1.2799	2.547	3.95645	-1.40685	-2.67655
15	1	22	2	0.945	0.98	0.93	692.36	675.845	859.57
16	1	24	1	0.57	0.65	0.68	252	230.175	261.56	-14.5402	-13.8417	-12.21	-10.175	-2.3302	-3.6667
17	1	23	2	0.725	0.71	0.89	249.315	334.665	277.32	-5.8231	-5.6404	-3.79455	-3.00195	-2.02855	-2.63845
18	1	22	1	0.9	0.905	0.92	375.515	396.625	454.25	-10.4723	-8.8097	-8.8755	-4.331	-1.59675	-4.4787
19	1	23	2	0.745	0.775	0.79	320.43	300.93	314.2	7.7292	4.501	11.7739	8.09955	-4.0447	-3.59855
20	1	21	2	0.9	0.98	0.97	402.075	392.315	525.43	2.90375	2.07045	1.7981	1.0514	1.10565	1.01905
21	1	19	1	0.94	0.9	0.7	500.83	503.28	791.69	-1.22565	-3.5982	-0.6909	-4.1837	-0.53475	0.5855
22	1	20	2	0.88	0.95	0.91	669.06	580.685	838.64	8.92035	8.8221	9.9426	9.6011	-1.02225	-0.779
23	1	21	2	0.905	0.96	0.96	540.985	519.945	738.63	6.6813	2.1818	6.51745	2.8545	0.16385	-0.6727
24	1	23	2	0.96	0.95	0.78	423.53	344.18	563.64	-2.0587	-1.39995	-2.86645	-2.652	0.80775	1.25205
25	1	26	1	0.775	0.76	0.78	336.275	298.645	345.51	-3.01225	-3.89515	-3.08945	-2.28755	0.0772	-1.6076
26	1	21	1	0.785	0.88	0.81	322.805	357.72	408.35	-6.32015	-8.6551	-4.7221	-6.62125	-1.59805	-2.03385
27	1	22	2	0.875	0.955	0.98	504.995	485.2	663.4	5.4588	4.9209	6.3095	5.55335	-0.8507	-0.63245
28	1	21	2	0.895	0.95	0.95	389.25	359.93	553.85	-15.3854	-15.4859	-11.975	-10.595	-3.4104	-4.89085
29	1	24	1	0.64	0.825	0.98	373.265	417.555	367.12	-1.5626	-3.11105	-1.3667	-2.46645	-0.1959	-0.6446
30	1	21	1	0.85	0.86	0.79	417.05	389.57	446.81	-4.95385	-2.1313	-1.091	-0.0511	-3.86285	-2.0802
31	2	22	2	0.725	0.885	0.91	363.11	346.99	393.76	6.42535	-0.90425	13.3922	0.50135	-6.96685	-1.4056
32	2	21	1	0.74	0.895	0.93	380.835	341.495	383.13	0.82265	0.0056	1.897	0.7526	-1.07435	-0.747
33	2	22	2	0.8	0.88	0.91	353.05	413.605	354.12	3.2634	2.2551	4.4441	5.7787	-1.1807	-3.5236
34	2	23	2	0.815	0.715	0.6	422.21	385.2	672.53	0.49295	-0.98065	-0.4048	-0.68915	0.89775	-0.2915
35	2	22	1	0.985	1	0.97	519.065	496.935	631.21
36	2	22	1	0.89	0.9	0.9	296	323.085	324.66	-4.7358	-3.773	-4.46815	-2.0893	-0.26765	-1.6837
37	2	23	2	0.785	0.71	0.92	352.98	379.835	343.32	2.1774	2.38615	3.9429	5.0146	-1.7655	-2.62845
38	2	22	2	0.935	0.955	0.97	353.055	327.57	415.74	-4.07085	-5.14275	-3.03525	-1.98845	-1.0356	-3.1543
39	2	21	1	0.86	0.92	0.88	403.365	324.345	444.14	0.2135	-0.18305	1.15105	0.3556	-0.93755	-0.53865
40	1	19	2	0.85	0.815	0.94	335.865	345.38	340.54	0.6338	-0.33265	1.09875	0.8761	-0.46495	-1.20875
41	2	23	1	0.795	0.835	0.9	432.97	389.26	540.93	5.15015	1.24275	4.47465	0.81655	0.6755	0.4262
42	1	22	1	0.89	0.8	0.92	370.49	344.475	428.9	-1.0946	-2.83735	-0.6142	-1.51845	-0.4804	-1.3189
43	1	20	2	0.92	0.965	0.84	630.89	606.895	625.59	0.5487	-0.31085	-0.18655	0.2108	0.73525	-0.52165
44	2	20	1	0.9	0.9	0.86	407.92	413.85	540.21	1.0808	0.09495	1.82325	1.2407	-0.74245	-1.14575
45	2	25	1	0.82	0.8	0.89	418.675	389.04	406.92	3.4777	1.185	4.1226	2.1714	-0.6449	-0.9864

## Sheet: Caption
SubjectID	Subject number
Sex	1=male;2=female
Age	age
Gametype	1=violent 2=neutral
A_ACC	Accuracy for angry face
H_ACC	Accuracy for happy face
N_ACC	Accuracy for neutral face
A_RT	Reaction time for angry face
H_RT	Reaction time for happy face
N_RT	Reaction time for neutral face
ConA	Contralateral to angry face
ConH	Contralateral to happy face
IspA	Ipsilateral to angry face
IspH	Ipsilateral to happy face
N2pcA	The N2pc to angry face
N2pcH	The N2pc to happy face
