# Supplementary material for: Facilitation or disengagement? Attention bias in facial affect processing after short-term violent video game exposure
Source: PLoS One. 2017 Mar 1;12(3):e0172940. doi: 10.1371/journal.pone.0172940 (PMC5332106; doi:10.1371/journal.pone.0172940)
Supplement: S2 File — (XLS) [file pone.0172940.s002.xls]

## Sheet: TaskB_Behavior_ERP
ID	Sex	Age	Gametype	RT_A_C	RT_H_C	RT_A_UC	RT_H_UC	ACC_A_C	ACC_H_C	ACC_A_UC	ACC_H_UC	ConA	ConH	IspA	IspH	N2pc_A	N2pc_H
1	1	19	1	594.25	561.21	539.765	495.505	0.88	0.9	0.78	0.94	-2.7181	1.33335	-1.0739	-1.03725	-1.6442	2.3706
2	1	23	1	371.38	431.91	378.745	431.4	1	1	0.915	0.945	-0.2224	-1.24155	-0.0043	-0.78	-0.2181	-0.46155
3	1	21	1	528.84	461.45	421.765	364.735	0.78	0.87	0.7	0.87	-0.2643	-1.67225	-0.6181	-0.9203	0.3538	-0.75195
4	1	23	2	827.06	737.95	622.81	586.775	0.83	0.92	0.89	0.95	-1.24465	-2.77405	-1.9325	-1.91705	0.68785	-0.857
5	1	23	2	450.52	421.47	418.755	382.735	0.9	0.95	0.71	0.795	-1.162	-0.3206	-1.55475	0.8721	0.39275	-1.1927
6	1	18	2	310.91	265.03	315.395	254.465	0.87	0.83	0.815	0.85	-1.3895	-3.8316	-1.63405	-2.18285	0.24455	-1.64875
7	1	21	1	439.83	368.67	393.87	361.575	0.8	0.87	0.835	0.89	-5.51115	-5.3154	-4.8509	-5.70855	-0.66025	0.39315
8	1	20	2	564.71	560.78	561.35	492.84	0.9	0.97	0.64	0.675	-10.6435	-9.776	-8.818	-9.235	-1.8255	-0.541
9	1	24	1	453.11	410.63	354.365	373.8	0.78	0.87	0.675	0.635	1.5734	0.64855	2.41165	2.36895	-0.83825	-1.7204
10	1	23	2	633.59	675	546.905	455.83	0.87	0.88	0.835	0.89	-0.8195	-0.72585	-0.4863	0.34935	-0.3332	-1.0752
11	1	22	2	378.51	393.79	427.355	391.15	0.92	0.85	0.7	0.78
12	1	24	1	351.07	293.13	349.05	315.655	0.87	0.97	0.725	0.845	1.4318	4.04445	3.28485	5.2591	-1.85305	-1.21465
13	1	20	1	561.31	558.86	536.31	488.915	0.9	0.97	0.725	0.825	2.9555	3.31175	1.71325	1.9711	1.24225	1.34065
14	1	22	1	590.5	546	444.04	418.21	0.97	0.93	0.83	0.925	1.918	1.96965	1.73285	1.33415	0.18515	0.6355
15	1	24	2	746.92	734.13	662.905	625.625	0.83	0.97	0.875	0.925	-3.2062	-3.54235	-2.0614	-2.94055	-1.1448	-0.6018
17	1	23	2	269.65	254.73	270.525	247.215	0.82	0.82	0.725	0.765	-6.1971	-6.36985	-5.14375	-4.8134	-1.05335	-1.55645
18	1	22	1	580.28	544.48	478.57	455.3	1	0.95	0.79	0.87
19	1	23	2	391.82	400.02	423.65	367.03	0.95	0.95	0.85	0.82	1.2946	-1.10155	-0.3571	-1.49275	1.6517	0.3912
20	1	21	2	480.26	417.33	379.26	398.085	0.95	0.97	0.965	0.99	-3.52625	-4.3389	-3.0543	-2.62515	-0.47195	-1.71375
21	1	19	1	657.94	576.13	571.92	520.665	0.85	0.93	0.925	0.84	-1.30335	0.6899	0.12845	1.8832	-1.9318	-1.1933
22	1	20	2	651.2	753	578.98	605.415	0.88	0.92	0.785	0.88	-1.6013	-0.89545	1.61775	-0.89025	-3.21905	-0.0052
23	1	21	2	716	711.76	559.45	552.33	0.98	0.97	0.755	0.825	-0.30645	-1.22825	-1.40885	-0.75765	1.1024	-0.4706
24	1	23	2	609.95	561.14	450.84	454.805	0.97	1	0.71	0.775	-3.8513	-4.6879	-3.94555	-3.60235	0.09425	-1.08555
25	1	26	1	350.38	355.06	365.255	327.385	0.92	0.75	0.73	0.79	-4.4775	-3.28475	-3.59715	-3.28555	-0.88035	0.0008
26	1	21	1	425.57	420.98	423.165	396.06	0.98	0.92	0.715	0.705	-0.72775	-1.2467	0.88515	2.4237	-1.6129	-3.6704
27	1	22	2	532.37	556.54	449.555	397.26	0.95	0.98	0.82	0.915	8.98305	6.48755	8.4634	6.33285	0.51965	0.1547
28	1	21	2	583.58	544.37	465.24	435.105	1	1	0.69	0.81	-8.765	-9.1705	-6.337	-7.47	-2.428	-1.7005
29	1	24	1	526.21	502.97	520.925	496.695	0.97	1	0.715	0.84	-1.6203	-1.08305	-2.8863	-2.296	1.266	1.21295
30	1	21	1	501.67	469.88	520.95	494.295	0.97	0.95	0.775	0.71	0.18755	0.9143	0.9921	0.8689	-0.80455	0.0454
31	2	22	2	428.79	478.02	477.33	423.645	0.98	0.98	0.715	0.8	-13.1791	-11.935	-17.965	-9.7725	4.78595	-2.1625
32	2	21	1	500.47	449.56	446.575	447.27	0.9	0.97	0.7	0.695	-3.78095	-4.8338	-2.26975	-3.58925	-1.5112	-1.24455
33	2	22	2	417.22	395.09	424.585	367.39	0.93	0.87	0.76	0.795	-0.30635	-0.7267	1.6494	0.7234	-1.95575	-1.4501
34	2	23	2	572.11	527.8	455.765	431.375	0.78	0.78	0.7	0.775	-5.9501	-7.76705	-5.4827	-8.25395	-0.4674	0.4869
35	2	22	1	540.72	555.26	504.4	456.755	0.98	1	0.74	0.825
36	2	22	1	343.33	280.74	327.125	277.475	0.92	0.98	0.915	0.975	-5.3054	-5.30985	-5.57175	-5.12445	0.26635	-0.1854
37	2	23	2	465.98	384.78	472.535	426.37	0.95	0.97	0.79	0.905	-6.0456	-7.5038	-5.764	-5.788	-0.2816	-1.7158
38	2	22	2	629.1	553.87	530.765	436.46	0.93	0.92	0.74	0.88	0.36485	-0.6754	-1.5901	1.0981	1.95495	-1.7735
39	2	21	1	403.52	344.44	419.57	376.855	0.88	0.95	0.79	0.84	-0.2972	-1.3125	-0.78345	-1.2667	0.48625	-0.0458
40	2	19	2	360.98	378.22	466.425	428.43	0.98	0.98	0.725	0.725	2.80095	1.45255	2.83895	2.2295	-0.038	-0.77695
41	2	23	1	491.89	435.35	391.89	361.785	0.97	0.98	0.765	0.715	3.14255	3.4929	3.51135	3.7718	-0.3688	-0.2789
42	2	22	1	430.7	372.98	445.61	411.075	1	1	0.645	0.74	-1.13615	-2.4723	-2.0945	-2.0655	0.95835	-0.4068
43	2	20	2	665.56	614.47	645.24	620.09	0.92	0.98	0.83	0.79	-2.0485	-1.6764	-1.6318	-0.98215	-0.4167	-0.69425
44	2	20	1	533.4	499.47	552.665	510	0.9	0.92	0.705	0.87	-2.8088	-1.8958	-3.3916	-1.5474	0.5828	-0.3484
45	2	25	1	526.98	497.91	462.525	483.78	0.88	0.92	0.735	0.82	-0.22155	0.67645	1.2464	-3.6823	-1.46795	4.35875

## Sheet: Caption
ID	Subject number
Sex	1=male;2=female
Age	Age
Gametype	1=violent 2=neutral
RT_A_C	Reaction time for angry face in conformity condition
RT_H_C	Reaction time for happy face in confomity condition
RT_A_UC	Reaction time for angry face in unconformity condition
RT_H_UC	Reaction time for happy face in unconfomity condition
ACC_A_C	Accuracy for angry face in conformity condition
ACC_H_C	Accuracy for happy face in confomity condition
ACC_A_UC	Accuracy for angry face in unconformity condition
ACC_H_UC	Accuracy for happy face in unconfomity condition
ConA	Contralateral to angry face
ConH	Contralateral to happy face
IspA	Ipsilateral to angry face
IspH	Ipsilateral to happy face
N2pc_A	The N2pc to angry face
N2pc_H	The N2pc to happy face
